# Supplementary material for: Adding Years to Your Life (or at Least Looking Like It): A Simple Normalization Underlies Adaptation to Facial Age
Source: PLoS One. 2014 Dec 26;9(12):e116105. doi: 10.1371/journal.pone.0116105 (PMC4277445; doi:10.1371/journal.pone.0116105)
Supplement: S1 File — Observers' perceived age settings before and after adapting to three age ranges. (XLSX) [file pone.0116105.s001.xlsx]

## Sheet: Neutral
		Observer #
Face	Actual Age	1	2	3	4	5	6	7	8	9	10	11	12	13	14	15	16	17	18	19				Mean	SEM
F18	18	14	21	14	24	19	22	20	23	15		19	20	25	15	20	20	16	44	15				20.3333	1.61083
F18-2	18	35	30	27	25	24	25	44	20	25		31	23	35	25	23	28	25	25	25				27.5	1.34856
M18	18	21	22	34	26	19	25	25	20	15		20	22	20	20	37	25	21	25	20				23.1667	1.24787
F19	19	16	25	18	25	29	28	24	18	20		19	23	25	35	21	25	13	25	18				22.6111	1.24758
F19-2	19	23	21	20	26	16	29	77	25	15		24	23	25	20	23	22	16	25	25				25.2778	3.16724
F19-3	19	19	25	24	20	20	29	25	18	25		25	22	30	25	30	29	23	25	25				24.3889	0.856116
M19	19	24	20	25	25	16	25	16	22	18		18	20	25	20	20	25	16	25	33				21.8333	1.04553
M19-2	19	21	21	26	25	20	28	22	21	22		24	23	25	25	28	32	19	25	35				24.5556	0.984263
M19-3	19	26	25	32	29	30	35	55	25	30		25	25	25	25	47	29	22	22	32				29.9444	2.01542
M19-4	19	24	22	33	26	16	23	16	18	21		20	20	25	15	25	25	19	25	35				22.6667	1.27058
M20	20	24	21	24	25	18	22	16	20	22		17	20	25	20	50	22	18	25	30				23.2778	1.77087
M21	21	24	22	28	29	18	25	16	18	26		19	22	20	20	31	25	20	25	26				23	0.990148
M22	22	26	25	31	26	18	28	23	25	24		21	20	30	25	31	30	19	35	30				25.9444	1.10398
M22-2	22	24	23	34	29	19	29	22	28	27		21	22	25	35	42	28	29	25	40				27.8889	1.50139
M24	24	25	25	32	29	35	30	22	25	24		29	25	25	21	34	27	23	25	25				26.7222	0.935172
F25	25	25	24	26	26	20	30	22	28	20		22	20	25	20	35	38	21	22	25				24.9444	1.21126
F26	26	23	25	30	23	34	22	25	25	20		30	23	25	20	22	25	15	25	34				24.7778	1.13055
F27	27	29	25	30	29	25	25	20	20	20		24	25	25	20	40	28	30	22	35				26.2222	1.27714
F27-2	27	15	30	34	33	42	30	40	32	35		25	45	30	15	37	40	26	25	34				31.5556	1.94738
F27-3	27	35	25	42	35	28	29	75	25	28		24	34	35	25	40		26	35	35				33.8824	2.90142
F30	30	26	25	33	29	38	25	50	28	35		24	34	25	30	44	27	35	25	35				31.5556	1.69818
F33	33	21	28	31	45	30	20	25	30	17		27	29	30	23	32	45	16	25	54				29.3333	2.34451
M33	33	34	35	31	35	47	50	65	38	29		37	35	45	55	55	37	36	45	45				41.8889	2.27646
F34	34	35	40	38	31	35	45	22	38	27		34	25	30	30	40	35	45	35	34				34.3889	1.47116
M34	34	36	30	43	39	39	28	40	45	27		27	25	45	30	30	35	40	25	35				34.3889	1.60908
M34-2	34	43	40	57	41	50	45	70	45	45		42	35	45	40	40	55	61	45	45				46.8889	2.05304
F36	36	34	20	49	35	49	29	30	38	36		30	28	35	35	38	29	38	25	40				34.3333	1.74708
M37	37	40	35	56	41	49	49	82	45	35		39	65	45	20	55	55	69	35	54				48.2778	3.42406
M38	38	26	38	46	31	40	40	35	45	33		38	42	45	35	35	38	28	35	40				37.2222	1.31992
F39	39	35	30	42	30	32	28	33	35	35		36	35	35	30	43	29	45	45	34				35.1111	1.26255
F41	41	33	40	40	39	40	45	54	39	27		35	25	30	32	48	40	51	35	41				38.5556	1.83328
M41	41	36	40	60	36	55	55	65	40	39		40	55	45	40	31	65	56	55	45				47.6667	2.49967
F42	42	33	38	45	45	42	40	55	49	40		39	23	35	32	44	45	37	45	45				40.6667	1.69967
F43	43	44	55	51	45	47	59	40	65	40		40	45	60	55	40	40	53	35	45				47.7222	1.99477
M43	43	39	28	61	41	48	40	80	35	31		33	32	55	40	38	30	32	25	54				41.2222	3.26254
F45	45	30	40	46	45	45	45	30	35	35		36	45	55	40	30	45	54	35	44				40.8333	1.78639
M45	45	46	50	57	41	48	57	70	50	40		45	65	55	40	65	55	45	55	65				52.7222	2.18851
M46	46	67	65	49	41	42	54	50	45	32		44	45	65	40	40	55	48	55	75				50.6667	2.67034
M47	47	43	55	61	40	59	58	78	49	45		53	45	60	50	45	65	68	45	60				54.3889	2.38204
F49	49	46	50	68	60	60	60	90	65	65		52	45	75	50	40	65	54	85	75				61.3889	3.23395
F50	50	55	55	55	41	55	52	70	60	60		47	45	65	40	60	55	56	44	54				53.8333	1.88951
F51	51	36	60	56	44	59	55	55	59	46		48	42	70	43	56	65	60	55	54				53.5	2.05679
M52	52	55	40	55	46	55	58	70	56	60		50	45	45	45	45	55	48	45	74				52.6111	2.13765
F54	54	35	60	45	45	47	47	45	50	45		35	40	65	40	40	50	35	35	34				44.0556	2.03157
M54	54	65	60	68	45	50	65	60	55	52		43	44	60	90	30	75	51	45	55				56.2778	3.22349
F55	55	38	55	56	46	57	65	65	60	59		40	42	65	56	45	55	67	75	35				54.5	2.651
F56	56	46	55	62	50	49	57	45	60	60		55	42	55	40	44	55	52	35	75				52.0556	2.22357
F56-2	56	35	65	62	52	55	54	70	65	58		55	85	65	55	60	56	59	65	43				58.8333	2.50131
M57	57	55	70	57	40	57	67	77	50	36		49	55	55	55	41	59	61	55	60				55.5	2.40947
F59	59	46	55	68	40	59	60	45	55	62		46	45	60	45	42	50	54	75	65				54	2.32069
M61	61	68	55	67	45	55	65	55	58	45		54	45	75	55	78	65	64	45	60				58.5556	2.37803
M63	63	60	85	78	75	59	75	60	75	65		66	65	75	56	66	89	70	95	85				72.1667	2.62871
F64	64	57	66	73	52	52	60	75	60	75		50	65	60	55	60	65	45	85	80				63.0556	2.58764
F66	66	56	50	66	65	60	70	74	70	75		67	81	85	58	66	88	53	75	68				68.1667	2.47504
F67	67	56	78	67	69	65	70	70	65	75		58	80	85	55	67	80	87	85	65				70.9444	2.33679
F67-2	67	69	68	67	63	70	72	54	65	70		60	42	70	60	40	75	75	75	85				65.5556	2.66694
M67	67	67	75	77	60	60	80	70	60	70		66	91	80	65	55	75	68	55	85				69.9444	2.40434
F69	69	46	60	66	65	60	53	88	70	65		42	65	65	55	45	70	56	45	65				60.0556	2.68434
M69	69	53	85	67	65	80	70	70	75	75		76	65	70	60	51	78	57	85	77				69.9444	2.37563
M69-2	69	56	70	75	41	65	71	88	65	60		56	45	85	55	55	68	68	88	84				66.3889	3.297
F70	70	67	80	89	80	95	75	78	65	85		80	81	95	75	88	88	76	95	70				81.2222	2.17465
F72	72	70	85	63	65	98	90	77	71	80		70	55	85	75	68	89	70	95	87				77.3889	2.80305
M72	72	60	80	88	65	50	75	80	61	65		65	82	85	45	55	78	70	75	87				70.3333	3.02495
M75	75	56	80	66	56	85	65	80	65	75		62	60	75	65	45	75	68	75	78				68.3889	2.43764
F78	78	55	78	64	65	70	79	88	70	75		78	55	85	75	60	80	70	85	80				72.8889	2.35271
F78-2	78	46	70	72	56	75	60	70	65	72		72	52	85	60	60	75	72	85	65				67.3333	2.44816
M78	78	66	75	72	70	65	72	60	75	75		54	45	75	70	55	65	65	55	70				65.7778	2.06837
F79	79	53	75	68	80	97	70	99	78	70		79	82	85	75	78	75	69	85	95				78.5	2.66084
M79	79	68	80	68	65	70	79	70	78	75		75	68	85	75	40	79	68	75	87				72.5	2.40404
M79-2	79	61	85	75	70	80	80	55	70	72		73	72	75	65	66	70	71	85	88				72.9444	2.00729
F80	80	76	78	99	85	99	90	90	85	80		88	82	95	80	78	88	72	95	95				86.3889	1.9236
M82	82	56	87	64	75	68	79	55	65	68		67	54	75	60	40	85	72	85	75				68.3333	2.91716
F85	85	72	85	77	70	95	87	90	78	75		75	66	95	70	70	88	78	85	80				79.7778	2.09193
M85	85	67	85	88	75	80	85	88	77	76		89	66	95	70	77	89	65	95	90				80.9444	2.30299
F87	87	60	85	86	80	90	79	99	85	75		75	95	95	65	46	88	70	85	99				80.9444	3.31512
F87-2	87	56	85	90	75	80	82	80	80	80		80	85	95	70	76	88	78	85	98				81.2778	2.20191
F88	88	75	90	62	85	99	92	99	80	80		85	81	95	75	89	88	75	95	99				85.7778	2.40581
M88	88	66	80	68	75	65	80	77	69	80		64	62	85	60	66	69	60	85	88				72.1667	2.15911
M88-2	88	67	90	86	75	60	82	99	78	80		86	91	95	65	96	89	68	85	80				81.7778	2.65384
M89	89	69	90	89	75	95	82	99	79	78		95	91	95	60	88	90	78	95	85				85.1667	2.44582

## Sheet: Young
		Observer #
Face	Actual Age	1	2	3	4	5	6	7	8	9	10	11	12	13	14	15	16	17	18	19				Mean	SEM
F18	18	16	18	12	22	16	21	12	18	15	25	19	21	20	15	20	23	16	25	25				18.8947	0.939375
F18-2	18	28	28	28	25	27	25	29	28	20	35	27	25	30	35	20	35	30	25	28				27.7895	0.96905
M18	18	19	21	34	25	19	22	21	20	16	25	24	23	30	25	55	27	30	25	25				25.5789	1.91381
F19	19	21	25	20	25	29	22	29	22	23	35	20	22	25	15	40	25	15	25	18				24	1.41421
F19-2	19	20	23	26	25	18	25	25	25	17	25	21	45	35	15	25	25	19	25	20				24.1579	1.53566
F19-3	19	21	28	27	22	34	30	31	28	20	25	23	28	40	34	20	29	37	25	20				27.4737	1.35372
M19	19	16	21	30	25	19	23	15	20	21	25	30	21	25	21	27	22	21	25	35				23.2632	1.12349
M19-2	19	24	22	31	25	23	27	22	26	22	25	28	23	35	21	40	29	23	25	25				26.1053	1.11317
M19-3	19	40	28	34	35	35	24	35	30	24	25	36	35	40	36	43	45	37	25	35				33.7895	1.43999
M19-4	19	20	18	35	25	16	25	18	15	20	25	25	23	30	19	40	26	23	22	65				25.7895	2.60519
M20	20	21	22	24	25	16	30	23	20	20	25	20	23	20	25	24	35	27	25	30				23.9474	1.01011
M21	21	20	19	28	29	16	25	25	21	20	25	21	21	25	25	40	29	26	25	33				24.8947	1.26328
M22	22	23	26	27	25	29	24	25	22	22	35	32	25	35	26	40	29	25	25	32				27.7368	1.13643
M22-2	22	24	25	30	29	35	29	33	32	22	35	33	25	40	45	45	35	29	25	35				31.8947	1.51193
M24	24	25	30	30	29	40	27	25	35	25	35	35	33	25	21	35	35	38	35	30				30.9474	1.20543
F25	25	23	23	27	25	20	30	25	20	17	25	21	29	30	15	31	29	23	25	25				24.3684	1.02087
F26	26	26	22	34	26	31	28	25	22	24	35	26	23	35	25	30	26	18	25	35				27.1579	1.13236
F27	27	26	26	30	25	35	22	25	23	20	35	28	35	25	21	27	31	23	25	32				27.0526	1.08545
F27-2	27	20	22	35	32	40	29	45	28	28	25	32	45	35	20	66	45	50	25	75				36.6842	3.43192
F27-3	27	36	30	46	31	31	30	52	28	35	25	28	42	40	35	45	45	43	55	35				37.4737	1.95919
F30	30	36	25	42	25	45	25	32	26	30	35	36	32	35	35	47	30	36	25	32				33.1053	1.51579
F33	33	20	22	28	35	16	24	36	35	28	35	48	45	40	15	29	35	20	45	54				32.1053	2.55455
M33	33	56	32	32	41	39	59	16	35	50	35	46	48	45	29	35	35	35	75	35				40.9474	2.97502
F34	34	34	28	30	41	35	48	33	30	22	35	37	24	45	34	37	40	52	45	55				37.1053	2.05038
M34	34	43	30	44	41	36	40	25	32	28	35	35	36	35	35	32	45	36	25	50				35.9474	1.53797
M34-2	34	23	45	50	42	46	42	50	48	45	45	47	45	40	54	45	60	35	35	70				45.6316	2.23896
F36	36	35	37	46	35	40	49	36	30	35	35	28	42	40	39	43	40	30	45	35				37.8947	1.28622
M37	37	35	35	60	41	38	48	56	41	30	44	40	65	40	34	47	50	54	45	45				44.6316	2.1223
M38	38	36	30	50	39	49	41	51	39	35	45	34	45	45	36	47	38	54	25	35				40.7368	1.76191
F39	39	43	45	43	41	37	28	65	30	35	45	47	38	30	35	35	29	32	35	30				38.0526	2.03259
F41	41	35	40	45	42	41	60	54	30	33	35	45	45	35	40	48	50	37	35	45				41.8421	1.75929
M41	41	43	40	46	41	49	50	52	40	45	45	40	42	55	54	41	65	58	45	60				47.9474	1.72778
F42	42	56	40	53	41	46	47	54	42	36	35	61	45	45	43	45	55	51	45	65				47.6316	1.84678
F43	43	34	45	46	42	45	60	56	50	37	75	50	42	45	45	60	55	45	45	34				47.9474	2.28198
M43	43	42	64	51	41	44	45	28	35	37	35	34	35	45	35	47	55	38	35	50				41.8947	2.01732
F45	45	35	45	50	39	50	49	45	40	32	25	40	45	55	45	41	40	48	25	42				41.6316	1.84519
M45	45	55	56	55	42	50	65	45	50	55	45	56	45	55	50	57	65	56	55	55				53.2632	1.42419
M46	46	55	50	54	42	54	54	45	45	50	45	58	45	55	57	40	65	54	45	40				50.1579	1.5677
M47	47	55	55	58	45	49	60	70	55	57	45	44	48	65	59	40	65	72	45	45				54.3158	2.15625
F49	49	56	55	58	65	59	70	56	58	65	45	60	65	65	50	47	70	58	75	65				60.1053	1.80463
F50	50	46	50	60	45	55	67	75	55	59	45	55	48	55	48	53	65	45	65	55				55.0526	1.94436
F51	51	53	54	60	45	55	60	79	58	45	75	56	35	60	54	54	75	56	45	54				56.4737	2.49487
M52	52	46	50	59	41	60	63	68	55	45	45	54	45	60	59	47	70	48	65	65				55	2.06332
F54	54	53	50	42	45	60	58	55	48	35	45	35	56	55	45	67	55	48	22	65				49.4211	2.52046
M54	54	59	51	73	55	50	65	75	55	50	85	57	35	75	59	55	65	58	65	75				61.1579	2.71153
F55	55	54	60	58	55	70	67	65	60	60	45	65	48	60	42	49	75	70	75	45				59.1053	2.31811
F56	56	55	55	54	45	52	57	45	55	65	45	57	65	50	48	45	65	52	45	65				53.6842	1.68247
F56-2	56	59	60	75	55	55	65	75	55	67	75	50	56	60	50	61	78	68	45	45				60.7368	2.33814
M57	57	50	75	63	66	59	60	56	58	58	55	54	55	55	45	50	65	57	45	65				57.4211	1.70022
F59	59	36	50	61	45	60	55	62	52	65	55	53	65	60	45	42	65	51	45	55				53.7895	1.94302
M61	61	64	55	67	55	58	67	75	60	70	55	55	65	55	47	55	65	67	45	60				60	1.78198
M63	63	69	84	82	66	70	73	87	65	70	85	77	85	65	75	77	90	59	85	85				76.2632	2.09684
F64	64	53	55	62	66	67	70	89	65	48	55	58	45	55	65	45	70	54	75	75				61.6842	2.61245
F66	66	53	75	70	66	75	78	90	65	70	75	65	88	75	59	67	88	60	65	70				71.2632	2.28885
F67	67	65	70	60	66	60	70	65	60	70	75	66	56	75	65	67	89	62	85	60				67.6842	1.95722
F67-2	67	53	54	62	75	72	71	85	58	72	85	71	75	75	59	50	78	70	75	70				68.9474	2.34268
M67	67	66	78	70	65	80	70	85	65	75	85	75	68	85	59	55	90	72	75	73				73.2105	2.12694
F69	69	56	45	60	55	59	70	99	65	65	55	56	55	60	56	45	85	55	65	65				61.6316	2.90916
M69	69	66	67	68	66	78	76	88	70	66	85	89	67	70	56	41	89	61	85	75				71.7368	2.83652
M69-2	69	67	55	72	56	65	78	88	60	70	75	64	67	75	55	45	85	72	75	65				67.8421	2.46764
F70	70	59	91	96	75	90	81	98	70	75	85	90	85	95	75	66	99	72	85	75				82.2105	2.6331
F72	72	70	85	72	75	85	75	88	70	80	85	75	95	90	69	62	95	73	85	85				79.6842	2.14265
M72	72	62	75	80	66	70	80	99	65	75	75	71	75	70	65	61	85	64	85	75				73.5789	2.17685
M75	75	75	75	80	66	60	62	87	70	75	85	63	75	75	65	60	85	61	85	85				73.1053	2.20697
F78	78	67	80	71	66	87	78	87	68	80	85	74	65	75	65	60	88	59	85	88				75.1579	2.27915
F78-2	78	40	60	78	51	90	68	75	68	80	55	73	85	60	61	60	89	66	85	65				68.8947	3.10715
M78	78	70	59	90	65	75	75	75	68	65	75	68	85	85	68	45	85	67	85	85				73.1579	2.56639
F79	79	65	80	78	65	85	80	89	88	90	85	67	85	90	75	67	88	72	95	85				80.4737	2.1702
M79	79	68	75	86	65	80	75	72	70	80	45	67	85	95	65	78	95	75	85	70				75.3158	2.67657
M79-2	79	22	84	87	66	95	71	70	66	75	85	85	85	90	52	67	89	68	85	85				75.1053	3.89924
F80	80	82	89	99	75	88	92	99	80	85	85	90	95	95	85	67	99	80	85	99				87.8421	2.03229
M82	82	68	80	78	63	69	80	85	70	80	85	76	75	85	67	57	75	68	75	85				74.7895	1.85368
F85	85	59	85	91	65	87	82	99	80	95	75	76	95	85	70	67	89	71	85	95				81.6316	2.6338
M85	85	82	88	92	66	99	85	99	70	80	75	95	94	85	65	67	95	85	85	85				83.7895	2.50564
F87	87	67	95	82	65	97	78	88	85	95	85	78	85	75	70	66	90	62	85	95				81.2105	2.56561
F87-2	87	69	89	90	75	99	72	78	72	85	85	75	85	85	63	68	88	80	95	85				80.9474	2.21303
F88	88	80	85	68	75	95	88	99	78	80	75	94	85	85	75	67	95	75	95	95				83.6316	2.27008
M88	88	69	80	76	66	65	75	88	75	65	85	70	84	75	56	67	75	70	95	65				73.7368	2.18828
M88-2	88	76	81	99	66	85	80	89	72	75	85	80	86	80	75	67	89	72	85	75				79.8421	1.88758
M89	89	80	88	98	66	99	90	99	78	85	75	93	85	80	65	77	89	80	95	85				84.5789	2.30727
																											0.000219556

## Sheet: Old
		Observer #
Face	Actual Age	1	2	3	4	5	6	7	8	9	10	11	12	13	14	15	16	17	18	19				Mean	SEM
F18	18	14	18	14	25	15	20	11	18	18	18	18		20	15	20	20	16	20	25				18.0556	0.84973
F18-2	18	26	23	30	26	26	24	24	20	20	25	24		35	30	25		26	25	25				25.5294	0.870757
M18	18	23	22	34	25	20	23	15	25	23	25	19		20	15	25	25	21	25	25				22.7778	1.01478
F19	19	16	25	19	25	16	30	21	22	20	25	19		21	15	23	25	20	20	20				21.2222	0.898639
F19-2	19	16	23	21	25	17	21	22	18	18	25	22		25	19	22	30	19	23	25				21.7222	0.835509
F19-3	19	21	21	26	36	18	24	24	35	19	35	20		25	25	30	25	19	20	28				25.0556	1.35394
M19	19	21	22	28	25	18	20	25	19	19	25	20		25	25	35	22	26	21	31				23.7222	1.05038
M19-2	19	26	25	31	24	21	29	19	30	22	35	22		25	20	25	28	25	25	25				25.3889	0.957048
M19-3	19	26	30	32	29	30	28	25	29	23	35	27		35	40	40	29	29	25	38				30.5556	1.20517
M19-4	19	16	20	32	22	16	30	12	16	20	25	22		25	15	24	25	23	25	30				22.1111	1.32075
M20	20	26	21	24	25	16	29	22	20	20	25	19		25	21	26	22	22	20	30				22.9444	0.845875
M21	21	17	20	27	22	17	31	18	19	26	25	19		20	16	37	24	20	22	31				22.8333	1.3534
M22	22	21	25	30	26	19	30	18	18	21	35	21		25	35	25	25	19	25	31				24.9444	1.28458
M22-2	22	27	23	35	26	23	25	35	25	27	35	24		25	19	33	26	31	25	31				27.5	1.11217
M24	24	24	30	32	29	27	30	25	18	25	25	26		25	20	27	32	23	25	35				26.5556	1.00399
F25	25	23	21	28	25	20	34	24	19	18	25	20		20	16	21	27	23	20	25				22.7222	1.00263
F26	26	20	22	20	25	20	28	20	23	18	25	23		25	25	30	23	19	20	35				23.3889	1.01986
F27	27	26	28	31	29	29	25	25	28	20	35	28		25	25	27	29	27	22	35				27.4444	0.897426
F27-2	27	19	21	32	31	29	29	23	33	25	25	31		30	25	42	22	18	25	35				27.5	1.4377
F27-3	27	30	19	32	29	18	25	54	30	23	25	24		35	35	34	29	26	25	35				29.3333	1.90115
F30	30	26	25	40	26	41	35	25	25	30	35	26		25	29	31	32	20	20	30				28.9444	1.40604
F33	33	20	22	30	35	20	22	32	35	30	35	25		25	15	23	30	16	22	43				26.6667	1.77123
M33	33	30	35	31	35	37	40	16	45	27	35	36		45	25	45	30	29	45	35				34.5	1.8546
F34	34	35	25	30	31	31	37	21	29	27	25	32		30	30	35	25	23	30	35				29.5	1.05487
M34	34	38	28	40	41	35	37	50	30	25	25	34		35	35	40	35	29	25	30				34	1.55719
M34-2	34	45	40	50	41	35	35	40	45	25	35	38		45	45	34	50	27	35	45				39.4444	1.67102
F36	36	34	22	45	31	38	30	20	25	26	35	29		35	35	40	25	33	25	35				31.2778	1.55678
M37	37	46	35	56	41	34	30	35	40	36	35	35		40	35	37	50	32	25	45				38.1667	1.74568
M38	38	29	30	45	35	36	38	44	38	35	25	41		45	35	48	35	52	25	30				37	1.81497
F39	39	32	39	45	31	39	25	27	28	30	25	31		25	35	27	30	29	25	35				31	1.33823
F41	41	36	38	38	35	30	50	50	38	26	35	36		40	30	41	45	46	55	35				39.1111	1.79667
M41	41	50	40	45	35	40	48	56	43	45	45	43		45	45	49	45	34	55	40				44.6111	1.36755
F42	42	34	18	40	35	40	45	38	48	35	25	34		45	40	29	40	36	35	35				36.2222	1.69497
F43	43	34	44	35	41	45	65	40	50	35	65	43		55	49	41	45	37	55	40				45.5	2.2203
M43	43	43	28	51	35	28	38	54	33	27	25	26		35	25		30	30	20	30				32.8235	2.23316
F45	45	41	35	45	36	38	42	45	35	35	35	32		45	40	42	45	34	22	35				37.8889	1.39768
M45	45	50	45	50	41	43	60	85	40	45	45	45		55	45	40	60	52	45	75				51.1667	2.87796
M46	46	49	55	50	41	38	45	55	38	37	45	45		45	55	55	40	43	55	35				45.8889	1.65069
M47	47	46	55	62	41	49	60	77	45	47	55	45		45	56	41	60	50	45	65				52.4444	2.2611
F49	49	53	56	69	65	58	70	56	58	60	35	54		55	59	41	68	56	45	70				57.1111	2.28506
F50	50	50	45	46	45	60	60	77	49	52	45	45		60	40	66	50	49	35	45				51.0556	2.3825
F51	51	55	40	49	45	52	55	65	55	45	35	50		55	55	58	70	35	75	56				52.7778	2.51863
M52	52	56	45	46	42	45	61	50	45	55	55	55		50	45	35	65	43	55	75				51.2778	2.23724
F54	54	43	40	50	35	45	50	28	45	40	55	50		40	40	67	40	35	35	50				43.7778	2.11986
M54	54	56	40	56	45	50	65	50	50	42	35	55		60	75	53	68	45	55	45				52.5	2.39587
F55	55	55	56	53	15	50	65	40	55	45	44	54		65	55	47	78	64	65	45				52.8333	3.16563
F56	56	49	40	60	45	55	49	38	45	46	45	56		65	35	61	50	47	25	75				49.2222	2.75177
F56-2	56	34	60	66	51	49	67	40	55	39	55	38		60	45	61	55	48	55	45				51.2778	2.29635
M57	57	53	70	56	41	50	45	55	48	35	45	40		45	45	41	50	48	45	60				48.4444	1.9356
F59	59	40	40	53	51	49	67	40	50	45	45	41		65	45	37	40	56	45	40				47.1667	2.03443
M61	61	57	55	62	41	52	40	55	45	47	45	49		60	75	34	55	64	55	45				52	2.33473
M63	63	59	85	78	65	72	75	70	72	75	65	63		65	75	66	85	70	66	80				71.4444	1.74936
F64	64	55	65	65	41	56	65	65	59	57	55	55		50	55	41	55	52	55	70				56.4444	1.83862
F66	66	53	70	78	65	60	60	80	65	69	65	70		75	55	67	85	51	45	58				65.0556	2.49375
F67	67	56	70	67	55	59	70	45	65	75	85	60		65	65	66	78	65	85	75				67	2.42131
F67-2	67	49	45	69	65	58	78	78	65	60	85	61		55	50	39	79	60	85	54				63.0556	3.22112
M67	67	59	85	70	55	60	75	55	65	58	85	85		75	56	53	75	60	50	78				66.6111	2.81933
F69	69	43	50	64	45	55	55	55	60	70	85	56		55	56	54	75	52	45	55				57.2222	2.50693
M69	69	68	95	65	66	65	80	80	75	75	85	75		65	65	65	70	63	75	80				72.8889	2.05622
M69-2	69	58	75	67	45	56	72	80	68	65	45	64		70	55	55	85	61	45	78				63.5556	2.85284
F70	70	68	90	86	65	95	82	82	65	80	85	85		95	78	62	95	66	88	80				80.3889	2.58722
F72	72	86	85	67	66	85	88	80	80	80	85	70		85	70	67	88	80	85	80				79.2778	1.82002
M72	72	66	75	89	65	63	70	78	75	72	85	70		70	59	58	85	70	65	70				71.3889	2.04066
M75	75	56	66	62	55	64	72	65	65	65	85	60		65	55	67	75	58	65	75				65.2778	1.8236
F78	78	66	85	72	70	69	77	65	65	65	75	80		75	75	58	85	65	65	85				72.0556	1.90711
F78-2	78	46	56	76	55	75	65	70	65	80	65	75		80	60	67	80	70	65	74				68	2.24045
M78	78	67	80	78	65	58	79	55	75	72	75	75		75	70	65	78	65	55	72				69.9444	1.89163
F79	79	68	85	73	81	70	80	80	85	80	85	70		85	75	78	85	72	75	80				78.1667	1.37258
M79	79	76	80	86	65	58	78	88	70	75	75	73		95	69	63	85	74	75	70				75.2778	2.17503
M79-2	79	76	85	92	55	90	80	65	65	69	55	70		90	65	57	77	72	85	74				73.4444	2.81246
F80	80	67	90	99	75	80	90	78	88	80	85	93		95	80	77	89	76	85	99				84.7778	2.0794
M82	82	67	70	70	65	65	75	45	72	61	45	60		85	65	55	85	60	85	70				66.6667	2.76769
F85	85	70	80	76	65	70	80	78	72	85	88	90		95	75	77	88	60	75	95				78.8333	2.31964
M85	85	81	95	93	76	80	92	80	88	85	85	92		95	79	77	89	80	95	80				85.6667	1.59247
F87	87	69	91	78	75	99	80	90	78	80	85	70		85	80	78	88	68	75	99				81.5556	2.16964
F87-2	87	59	88	89	75	85	79	88	65	85	65	88		95	65	77	88	70	95	85				80.0556	2.62775
F88	88	70	90	76	76	90	90	70	85	85	85	90		95	80	68	91	80	95	90				83.6667	2.04524
M88	88	59	80	86	65	60	75	75	70	60	85	65		65	55	77	70	73	75	80				70.8333	2.15608
M88-2	88	69	85	96	66	70	90	80	70	85	55	95		85	75	67	89	65	85	75				77.8889	2.72232
M89	89	89	95	91	65	90	87	92	75	85	85	95		85	75	66	90	68	85	80				83.2222	2.26735

## Sheet: Middle
		Observer #
Face	Actual Age	1	2	3	4	5	6	7	8	9			Mean	SEM
F18	18	18	18	14	19	22	19	18	13	20			17.8889	0.934589
F18-2	18	20	19	28	23	23	19	16	16	20			20.4444	1.25953
M18	18	25	18	31	24	23	23	30	23	30			25.2222	1.43157
F19	19	20	18	20	20	36	25	18	22	27			22.8889	1.9253
F19-2	19	19	20	24	21	23	21	20	21	27			21.7778	0.829621
F19-3	19	18	20	23	19	19	22	20	22	28			21.2222	1.01074
M19	19	18	20	34	20	26	24	19	22	35			24.2222	2.1133
M19-2	19	20	21	24	24	23	19	24	16	26			21.8889	1.04675
M19-3	19	23	20	34	26	31	25	28	23	40			27.7778	2.09349
M19-4	19	19	18	27	27	18	18	22	15	26			21.1111	1.51332
M20	20	22	19	37	26	21	20	24	19	25			23.6667	1.87083
M21	21	21	20	24	26	18	18	21	17	34			22.1111	1.77517
M22	22	24	19	30	22	24	21	21	17	29			23	1.43372
M22-2	22	21	33	33	29	19	29	24	24	30			26.8889	1.69513
M24	24	18	20	32	32	22	30	35	24	35			27.5556	2.19919
F25	25	19	20	30	22	21	24	20	25	30			23.4444	1.39554
F26	26	20	20	32	27	24	19	20	26	28			24	1.51841
F27	27	23	18	26	23	28	20	26	25	30			24.3333	1.25831
F27-2	27	26	25	44	19	41	28	30	24	25			29.1111	2.73071
F27-3	27	25	33	40	36	41	21	35	19	38			32	2.75379
F30	30	25	30	33	38	21	23	34	24	37			29.4444	2.12858
F33	33	20	23	36	49	24	27	22	26	20			27.4444	3.14515
M33	33	42	33	51	47	44	38	35	50	40			42.2222	2.11986
F34	34	27	35	42	55	24	33	49	42	40			38.5556	3.32127
M34	34	32	30	48	29	29	26	35	26	30			31.6667	2.24227
M34-2	34	40	40	49	42	39	31	40	42	37			40	1.58114
F36	36	25	34	42	34	33	30	42	36	26			33.5556	2.01461
M37	37	38	30	48	52	44	40	44	43	45			42.6667	2.08833
M38	38	35	20	38	40	38	32	35	36	45			35.4444	2.28589
F39	39	22	35	48	35	33	28	30	40	37			34.2222	2.47082
F41	41	42	23	52	54	23	45	40	40	43			40.2222	3.64302
M41	41	43	37	54	47	46	35	55	46	35			44.2222	2.49877
F42	42	46	31	50	54	33	43	40	50	50			44.1111	2.68455
F43	43	76	37	58	44	23	50	46	70	49			50.3333	5.38774
M43	43	51	34	46	31	47	39	45	43	40			41.7778	2.13943
F45	45	33	27	49	51	44	44	41	45	50			42.6667	2.67187
M45	45	42	44	57	55	46	56	45	57	56			50.8889	2.13726
M46	46	44	50	54	57	39	49	50	45	45			48.1111	1.82912
M47	47	65	40	66	48	41	48	49	54	65			52.8889	3.40932
F49	49	85	80	78	56	54	72	48	78	56			67.4444	4.61011
F50	50	58	33	69	49	44	55	55	65	48			52.8889	3.64175
F51	51	56	38	56	59	41	55	50	49	68			52.4444	3.0601
M52	52	53	47	55	59	36	49	58	50	55			51.3333	2.33928
F54	54	44	30	50	46	36	42	50	63	45			45.1111	3.09769
M54	54	52	60	59	60	44	54	55	49	58			54.5556	1.82659
F55	55	57	35	58	66	43	60	60	59	68			56.2222	3.53466
F56	56	62	30	53	62	41	50	42	55	53			49.7778	3.48719
F56-2	56	63	70	54	52	61	68	55	44	65			59.1111	2.82078
M57	57	72	38	67	65	45	48	50	65	52			55.7778	3.90789
F59	59	61	40	58	64	51	65	55	57	60			56.7778	2.5483
M61	61	49	50	60	59	44	49	48	45	61			51.6667	2.18581
M63	63	77	70	82	65	79	70	65	88	65			73.4444	2.80432
F64	64	69	65	71	62	66	69	55	73	54			64.8889	2.24502
F66	66	60	80	70	67	41	74	65	73	60			65.5556	3.76796
F67	67	78	75	78	74	78	70	55	66	58			70.2222	2.92868
F67-2	67	70	57	72	66	81	70	65	73	70			69.3333	2.17307
M67	67	77	66	72	75	44	63	65	75	65			66.8889	3.34765
F69	69	72	50	70	59	44	54	60	82	65			61.7778	3.93975
M69	69	82	80	70	69	69	65	60	74	57			69.5556	2.77444
M69-2	69	77	70	79	67	81	78	65	87	62			74	2.78388
F70	70	89	80	88	82	73	72	84	77	71			79.5556	2.25531
F72	72	85	80	78	90	79	78	85	88	56			79.8889	3.33102
M72	72	72	88	76	79	71	69	70	75	60			73.3333	2.56038
M75	75	80	40	72	64	52	60	62	87	65			64.6667	4.69338
F78	78	80	76	80	76	67	83	65	85	65			75.2222	2.58079
F78-2	78	73	70	72	80	68	64	69	78	65			71	1.80278
M78	78	65	77	74	70	43	65	68	78	55			66.1111	3.72844
F79	79	80	80	90	62	71	80	60	89	71			75.8889	3.56466
M79	79	75	55	90	88	68	75	65	87	70			74.7778	3.92916
M79-2	79	80	75	75	73	55	82	70	74	70			72.6667	2.58199
F80	80	88	88	97	86	82	90	85	93	70			86.5556	2.5392
M82	82	68	82	67	62	71	77	70	69	65			70.1111	2.03063
F85	85	85	88	94	88	73	88	85	77	75			83.6667	2.35702
M85	85	85	80	95	91	73	87	73	89	70			82.5556	2.98194
F87	87	88	80	79	79	61	89	68	87	71			78	3.21887
F87-2	87	76	80	70	72	66	77	73	85	65			73.7778	2.15882
F88	88	84	88	88	92	78	90	73	90	80			84.7778	2.15882
M88	88	80	83	74	84	81	72	75	74	59			75.7778	2.5483
M88-2	88	77	88	89	69	78	80	70	88	71			78.8889	2.66898
M89	89	67	88	84	85	69	90	68	87	80			79.7778	3.09021
